# Supplementary material for: Novel plant–frugivore network on Mauritius is unlikely to compensate for the extinction of seed dispersers
Source: Nat Commun. 2023 Feb 23;14:1019. doi: 10.1038/s41467-023-36669-9 (PMC9950440; doi:10.1038/s41467-023-36669-9)
Supplement: Supplementary file 3 — Supplementary Data 1 [file 41467_2023_36669_MOESM3_ESM.xlsx]

## Sheet: Sheet1
All Mauritian native fleshy-fruited plant species
Ranked according to increasing values of the largest seed dimension
Nr	Species	Family	PCoA axis 1	PCoA axis 2	% Original data
1	Begonia salaziensis	Begoniaceae	-0.260151	0.244044	83
2	Bremeria landia	Rubiaceae	-0.225167	0.208471	67
3	Mussaenda arcuata	Rubiaceae	-0.211986	0.167035	67
4	Danais fragrans	Rubiaceae	-0.176024	0.149471	67
5	Danais sulcata	Rubiaceae	-0.271179	0.072803	50
6	Psiloxylon mauritianum	Myrtaceae	-0.191772	0.209459	83
7	Ficus densifolia	Moraceae	-0.298659	0.106135	50
8	Ficus lateriflora	Moraceae	-0.185758	0.172853	67
9	Ficus reflexa	Moraceae	-0.239139	0.150264	50
10	Urera acuminata	Urticaceae	-0.19052	-0.0721575	50
11	Roussea simplex	Rousseaceae	-0.173259	0.350932	100
12	Bertiera bistipulata	Rubiaceae	-0.200232	0.120279	67
13	Bertiera zaluzania	Rubiaceae	-0.200232	0.120279	83
14	Ficus rubra	Moraceae	-0.25163	0.0965858	83
15	Ficus mauritiana	Moraceae	-0.0475002	0.330005	50
16	Geniostoma borbonicum	Loganiaceae	-0.192584	0.113475	67
17	Premna serratifolia	Lamiaceae	-0.113244	0.0552385	100
18	Rhipsalis baccifera	Cactaceae	-0.313423	0.0301497	83
19	Antirhea bifurcata	Rubiaceae	-0.216445	0.118342	83
20	Aphloia theiformis	Aphloiaceae	-0.110871	0.124935	83
21	Geniostoma angustifolium	Loganiaceae	-0.211358	0.0892309	83
22	Harungana madagascariensis	Hypericaceae	-0.230732	-0.0759079	83
23	Turraea thouarsiana	Meliaceae	-0.205699	-0.033324	83
24	Turraea trichopoda	Meliaceae	-0.205619	-0.0455168	83
25	Embelia micrantha	Primulaceae	-0.0811388	-0.042883	100
26	Lycium elliotii	Solanaceae	-0.190584	-0.0872199	83
27	Claoxylon linostachys	Euphorbiaceae	-0.191429	-0.0715603	33
28	Fernelia obovata	Rubiaceae	-0.167107	0.029979	17
29	Phylica nitida	Rhamnaceae	-0.175414	-0.098623	67
30	Piper borbonense	Piperaceae	-0.136146	-0.128029	50
31	Pittosporum senacia	Pittosporaceae	-0.175192	0.0121746	100
32	Pleurostylia leucocarpa	Celastraceae	-0.122186	-0.0749487	83
33	Psychotria moratii	Rubiaceae	-0.184715	-0.0375176	100
34	Turraea ovata	Meliaceae	-0.171738	-0.0255204	83
35	Turraea rigida	Meliaceae	-0.0796294	-0.0367482	83
36	Cordyline mauritiana	Asparagaceae	-0.18576	-0.0567942	50
37	Cissampelos pareira	Menispermaceae	-0.150483	-0.127975	50
38	Phyllanthus casticum	Phyllanthaceae	-0.157434	-0.077886	17
39	Coffea mauritiana	Rubiaceae	-0.0947824	0.136126	33
40	Hilsenbergia petiolaris	Boraginaceae	-0.16561	-0.0522099	67
41	Coptosperma cymosa	Rubiaceae	-0.165083	-0.0617435	50
42	Foetidia mauritiana	Lecythidaceae	-0.039024	0.00276815	67
43	Gymnosporia pyria	Celastraceae	-0.119723	-0.00768873	83
44	Dianella ensifolia	Asphodelaceae	-0.150181	0.00500204	67
45	Turraea rutilans	Meliaceae	-0.132088	0.00818905	83
46	Polyscias neraudiana	Araliaceae	-0.151888	-0.0165925	33
47	Badula crassa	Primulaceae	-0.150003	-0.11449	17
48	Fernelia buxifolia	Rubiaceae	-0.164914	-0.0613812	83
49	Aframomum angustifolium	Zingiberaceae	-0.10696	-0.0389815	33
50	Jasminum fluminense	Oleaceae	-0.142664	-0.101838	50
51	Coptosperma borbonicum	Rubiaceae	-0.139095	-0.0412194	17
52	Flagellaria indica	Flagellariaceae	-0.0983994	-0.117971	50
53	Pyrostria cordifolia	Rubiaceae	-0.132276	0.00690857	33
54	Casearia coriacea	Salicaceae	-0.0587748	0.0970813	100
55	Casearia mauritiana	Salicaceae	-0.0755343	0.0860165	50
56	Ixora nitens	Rubiaceae	-0.140686	-0.0217393	67
57	Embelia angustifolia	Primulaceae	-0.0956239	-0.129554	17
58	Badula insularis	Primulaceae	-0.0857968	-0.10333	83
59	Turraea oppositifolia	Meliaceae	-0.117708	0.0722193	100
60	Smilax anceps	Smilacaceae	-0.0834338	-0.0573181	33
61	Myoporum mauritianum	Scrophulariaceae	-0.113581	-0.0483827	50
62	Polyscias maraisiana	Araliaceae	-0.115373	-0.0243602	33
63	Psychotria borbonica	Rubiaceae	-0.207202	-0.0212305	100
64	Cissus mauritiana	Vitaceae	-0.0831356	-0.119418	67
65	Memecylon cordatum	Melastomataceae	-0.0810568	-0.0996907	50
66	Gaertnera hirtiflora	Rubiaceae	-0.101348	-0.0675357	67
67	Fernelia decipiens	Rubiaceae	-0.141488	0.0657694	83
68	Polyscias dichroostachya	Araliaceae	-0.0671743	0.048868	100
69	Memecylon laxiflorum	Melastomataceae	-0.0679674	-0.0869711	50
70	Erythrospermum monticolum	Achariaceae	-0.0342429	0.0237148	83
71	Psychotria terniflora	Rubiaceae	-0.147203	-0.00764063	100
72	Casearia tinifolia	Salicaceae	-0.11257	-0.0504512	33
73	Melicope chapelieri	Rutaceae	-0.0684087	0.0270747	33
74	Volkemeria heterophylla	Lamiaceae	-0.103592	0.041852	67
75	Pyrostria borbonica	Rubiaceae	-0.0968524	0.0154148	17
76	Melicope obtusifolia	Rutaceae	-0.123058	-0.0923858	83
77	Ixora parviflora	Rubiaceae	-0.00416392	0.0243678	100
78	Stillingia lineata	Euphorbiaceae	-0.109009	-0.0745071	67
79	Zanthoxylum asiaticum	Rutaceae	-0.00620058	0.0138022	100
80	Gaertnera edentata	Rubiaceae	-0.0905547	-0.0511158	33
81	Erythroxylum macrocarpum	Erythroxylaceae	-0.0137105	-0.043187	83
82	Scaevola plumieri	Goodeniaceae	-0.0578149	-0.0305553	50
83	Pyrostria ferruginea	Rubiaceae	-0.0896321	0.037886	17
84	Antidesma madagascariense	Phyllanthaceae	-0.0848385	-0.107019	100
85	Badula multiflora	Primulaceae	-0.00581591	-0.0469516	83
86	Scaevola taccada	Goodeniaceae	-0.0549564	-0.0247489	50
87	Gouania tiliifolia	Rhamnaceae	-0.111112	-0.111925	50
88	Aloe tormentorii	Asphodelaceae	-0.0360429	0.127561	67
89	Badula platyphylla	Primulaceae	-0.0482403	-0.105553	33
90	Zanthoxylum heterophyllum	Rutaceae	-0.0686637	-0.0796384	50
91	Badula sieberi	Primulaceae	-0.0476417	-0.10524	33
92	Turraea dargentiana	Meliaceae	-0.052014	0.0489865	67
93	Colea colei	Bignoniaceae	0.0663544	0.0916141	100
94	Ludia mauritiana	Salicaceae	-0.0484444	0.039414	100
95	Monimia ovalifolia	Monimiaceae	-0.0794712	-0.0316763	83
96	Scutia myrtina	Rhamnaceae	-0.0803775	-0.051014	100
97	Vepris lanceolata	Rutaceae	-0.0443033	-0.00465466	83
98	Allophylus commersonii	Sapindaceae	-0.0177729	-0.0678689	33
99	Grangeria borbonica	Chrysobalanaceae	-0.00957412	-0.0512399	83
100	Erythroxylum sideroxyloides	Erythroxylaceae	-0.00709538	-0.0422687	67
101	Chassalia coriacea	Rubiaceae	-0.0492097	-0.0756586	50
102	Bakerella hoyifolia	Loranthaceae	-0.0565955	-0.0997196	67
103	Dracaena reflexa	Asparagaceae	-0.0839246	-0.0758488	100
104	Leea guineensis	Vitaceae	-0.0469075	0.0524585	100
105	Chassalia petrinensis	Rubiaceae	-0.0420672	-0.0712908	50
106	Eugenia sieberi	Myrtaceae	-0.0335178	-0.0801367	33
107	Olea europaea	Oleaceae	-0.046969	-0.0971545	50
108	Erythroxylum hypericifolium	Erythroxylaceae	-0.0820842	-0.077623	100
109	Dracaena concinna	Asparagaceae	-0.0122576	-0.016078	50
110	Apodytes dimidiata	Metteniusaceae	0.0254272	-0.0297596	100
111	Ixora borboniae	Rubiaceae	-0.0249007	0.00316907	67
112	Memecylon ovatifolium	Melastomataceae	-0.0303023	-0.0791147	83
113	Sideroxylon cinereum	Sapotaceae	-0.0494946	-0.093527	100
114	Syzygium guehoi	Myrtaceae	0.0044115	-0.00602068	83
115	Tectiphiala ferox	Arecaceae	0.0272941	-0.0341774	100
116	Warneckea trinervis	Melastomataceae	-0.0357229	-0.110471	100
117	Chassalia boryana	Rubiaceae	-0.0275833	0.00906317	50
118	Gaertnera cuneifolia	Rubiaceae	-0.0376967	0.00398282	50
119	Syzygium petrinense	Myrtaceae	-0.0409924	-0.119818	67
120	Scolopia heterophylla	Salicaceae	0.0337245	0.050651	17
121	Margaritaria anomala	Phyllanthaceae	-0.00363004	0.0328306	67
122	Chassalia grandifolia	Rubiaceae	-0.0233467	0.00771698	50
123	Antirhea borbonica	Rubiaceae	-0.0156167	-0.0616726	100
124	Acanthophoenix rubra	Arecaceae	0.0391877	-0.0410507	100
125	Sideroxylon puberulum	Sapotaceae	-0.00560257	-0.071186	100
126	Agelaea pentagyna	Connaraceae	0.0029328	-0.0460068	100
127	Chassalia capitata	Rubiaceae	-0.0444368	0.0417708	67
128	Chassalia lanceolata	Rubiaceae	-0.0183732	-0.0309271	100
129	Cyphostemma mappia	Vitaceae	0.0122486	0.00502767	83
130	Eugenia neofasciculata	Myrtaceae	0.0641358	-0.0103278	83
131	Olax psittacorum	Olacaceae	0.00042276	-0.0695279	100
132	Poupartia borbonica	Anacardiaceae	0.022297	-0.0524383	100
133	Coffea myrtifolia	Rubiaceae	-0.0823037	-0.0391586	83
134	Tabernaemontana persicariifolia	Apocynaceae	-0.00206169	-0.0166297	83
135	Molinaea laevis	Sapindaceae	0.00786487	-0.0225922	67
136	Noronhia macrophylla	Oleaceae	-0.00285393	-0.0743334	17
137	Eugenia hastilis	Myrtaceae	0.0288467	-0.0274292	17
138	Eugenia crassipetala	Myrtaceae	0.0321439	-0.0244442	17
139	Badula ovalifolia	Primulaceae	0.0775231	-0.0132305	100
140	Molinaea alternifolia	Sapindaceae	0.00555163	0.0260677	67
141	Allophylus borbonicus	Sapindaceae	0.0620865	-0.0197565	100
142	Eugenia pyxidata	Myrtaceae	0.0360604	-0.0242341	17
143	Eugenia petrinensis	Myrtaceae	0.0353229	-0.0269064	17
144	Eugenia orbiculata	Myrtaceae	0.0172172	0.0645553	50
145	Gaertnera pendula	Rubiaceae	-0.0199367	-0.00759329	33
146	Gaertnera psychotrioides	Rubiaceae	-0.057745	-0.0667439	83
147	Noronhia obovata	Oleaceae	-0.00065825	-0.0683567	50
148	Gaertnera longifolia	Rubiaceae	0.0318067	0.033749	50
149	Cnestis glabra	Connaraceae	0.00822626	0.0203853	83
150	Eugenia tinifolia	Myrtaceae	0.0292608	-0.0115576	67
151	Hugonia serrata	Linaceae	-0.0830774	-0.0286366	83
152	Hugonia tomentosa	Linaceae	-0.00362012	0.0408808	83
153	Sideroxylon boutonianum	Sapotaceae	0.00173899	-0.0849346	83
154	Syzygium commersonii	Myrtaceae	0.0395238	-0.00090094	83
155	Ocotea laevigata	Lauraceae	-0.00414154	-0.0924726	50
156	Molinaea macrantha	Sapindaceae	0.0655877	0.0245344	33
157	Ochna mauritiana	Ochnaceae	0.0438235	0.00317139	83
158	Olea lancea	Oleaceae	-0.0127562	-0.0901986	83
159	Tambourissa pedicellata	Monimiaceae	0.0887854	0.0429669	100
160	Xylopia amplexicaulis	Annonaceae	-0.00010959	0.0570365	83
161	Dictyosperma album	Arecaceae	0.0616522	-0.0746774	100
162	Pyrostria fasciculata	Rubiaceae	-0.0148741	0.0595604	100
163	Xylopia richardii	Annonaceae	-0.00851776	0.0316266	100
164	Syzygium vaughanii	Myrtaceae	0.00454423	-0.0911287	83
165	Syzygium latifolium	Myrtaceae	0.0457568	-0.0233564	67
166	Syzygium contractum	Myrtaceae	0.035077	-0.0589214	67
167	Erythroxylum laurifolium	Erythroxylaceae	0.0852399	-0.0263556	83
168	Eugenia kanakana	Myrtaceae	0.0224064	0.08251	83
169	Eugenia pollicina	Myrtaceae	0.117874	-0.001606	83
170	Xylopia lamarckii	Annonaceae	0.0725173	-0.00787623	67
171	Syzygium pyneii	Myrtaceae	0.0486971	-0.0385208	67
172	Syzygium venosum	Myrtaceae	0.0817231	0.0534111	67
173	Syzygium coriaceum	Myrtaceae	0.00100738	-0.0598213	100
174	Eugenia vaughanii	Myrtaceae	0.0738846	0.0874411	50
175	Noronhia broomeana	Oleaceae	0.100837	0.0122399	67
176	Syzygium populifolium	Myrtaceae	0.0358655	-0.0666551	100
177	Cassine orientalis	Celastraceae	0.0599452	-0.0157151	83
178	Tambourissa amplifolia	Monimiaceae	0.1423	0.034349	83
179	Tambourissa cordifolia	Monimiaceae	0.0759535	0.0483156	83
180	Tambourissa peltata	Monimiaceae	0.0884107	0.0297286	83
181	Tambourissa sieberi	Monimiaceae	0.0491887	0.247288	83
182	Tambourissa cocottensis	Monimiaceae	0.0990727	-0.0108987	33
183	Diospyros revaughanii	Ebenaceae	0.112905	0.145752	100
184	Syzygium rampans	Myrtaceae	0.0757614	-0.0419868	67
185	Tambourissa tetragona	Monimiaceae	0.0825163	-0.00388888	33
186	Calophyllum eputamen	Calophyllaceae	0.142356	0.00371881	83
187	Syzygium cymosum	Myrtaceae	0.073387	0.0835752	83
188	Tambourissa ficus	Monimiaceae	0.122946	0.027866	67
189	Tambourissa tau	Monimiaceae	0.0773476	-0.00216766	83
190	Badula reticulata	Primulaceae	0.0640683	-0.0441083	100
191	Calophyllum parviflorum	Calophyllaceae	0.0924619	-0.0192781	100
192	Cissus anulata	Vitaceae	0.0662858	-0.0204569	50
193	Diospyros chrysophyllos	Ebenaceae	0.065947	0.0984089	83
194	Ocotea obtusata	Lauraceae	0.0589246	-0.0494244	67
195	Syzygium mamillatum	Myrtaceae	0.107493	0.111232	83
196	Diospyros melanida	Ebenaceae	0.0877684	0.108523	33
197	Diospyros hemiteles	Ebenaceae	0.0879737	0.108559	33
198	Stadmania oppositifolia	Sapindaceae	0.109488	-0.0169755	100
199	Doratoxylon apetalum	Sapindaceae	0.0562795	-0.0320455	67
200	Pyrostria viburnoides	Rubiaceae	-0.07316	0.0283333	100
201	Diospyros leucomelas	Ebenaceae	0.0869492	0.125521	50
202	Aloe purpurea	Asphodelaceae	0.0961662	-0.0201506	33
203	Labourdonnaisia revoluta	Sapotaceae	0.123019	-0.0105408	67
204	Protium obtusifolium	Burseraceae	0.0136777	0.00973018	100
205	Drypetes caustica	Putranjivaceae	0.0934308	-0.0107753	83
206	Dracaena floribunda	Asparagaceae	0.07389	-0.0596437	33
207	Diospyros egrettarum	Ebenaceae	0.127779	0.13386	100
208	Syzygium bijouxii	Myrtaceae	0.0891771	0.0133919	100
209	Elaeocarpus bojeri	Elaeocarpaceae	0.0690617	-0.0245369	83
210	Eugenia lucida	Myrtaceae	0.0503749	0.0251822	83
211	Gaertnera rotundifolia	Rubiaceae	-0.00267363	-0.0295287	100
212	Eugenia psidioidea	Myrtaceae	0.157142	0.0182998	83
213	Hernandia nymphaeifolia	Hernandiaceae	0.150694	-0.00374982	83
214	Syzygium glomeratum	Myrtaceae	0.0447004	-0.0265042	67
215	Tambourissa quadrifida	Monimiaceae	0.118742	-0.039719	83
216	Diospyros neraudii	Ebenaceae	0.0524696	0.0808138	83
217	Eugenia alletiana	Myrtaceae	0.178193	0.0318507	100
218	Sideroxylon sessiliflorum	Sapotaceae	0.141857	0.00661741	67
219	Hyophorbe lagenicaulis	Arecaceae	0.14423	-0.0128802	67
220	Coffea macrocarpa	Rubiaceae	0.134788	-0.0197415	100
221	Diospyros pterocalyx	Ebenaceae	0.106327	0.155448	83
222	Eugenia bojeri	Myrtaceae	0.197508	0.0303663	50
223	Pandanus pseudomontanus	Pandanaceae	0.0896962	-0.0431002	83
224	Terminalia bentzoe	Combretaceae	0.175551	-0.00235661	67
225	Hyophorbe vaughanii	Arecaceae	0.210443	0.0109632	100
226	Mimusops erythroxylon	Sapotaceae	0.198195	0.00395797	33
227	Labourdonnaisia calophylloides	Sapotaceae	0.187746	0.0185177	83
228	Labourdonnaisia glauca	Sapotaceae	0.134712	-0.0108188	100
229	Syzygium mauritianum	Myrtaceae	0.159971	0.0656321	83
230	Ocotea mascarena	Lauraceae	0.0797518	-0.0762637	67
231	Hyophorbe amaricaulis	Arecaceae	0.199606	0.0012903	67
232	Diospyros tessellaria	Ebenaceae	0.0995787	0.11684	83
233	Pandanus wiehei	Pandanaceae	0.203013	-0.0152632	83
234	Eugenia elliptica	Myrtaceae	0.198527	0.0532521	100
235	Pyrostria macrophylla	Rubiaceae	0.0832902	0.0713222	83
236	Diospyros nodosa	Ebenaceae	0.114236	0.130696	83
237	Pandanus microcarpus	Pandanaceae	0.0364974	-0.0687561	83
238	Pandanus vandermeeschii	Pandanaceae	0.212469	-0.0079065	100
239	Calophyllum tacamahaca	Calophyllaceae	0.173272	0.00988346	100
240	Ixora vaughanii	Rubiaceae	-0.0166006	-0.0646028	100
241	Canarium paniculatum	Burseraceae	0.142768	-0.0264826	100
242	Latania loddigesii	Arecaceae	0.216527	0.0162074	100
243	Diospyros boutoniana	Ebenaceae	0.196015	0.12514	67
244	Pandanus utilis	Pandanaceae	0.239885	-0.00398925	100
245	Pandanus drupaceus	Pandanaceae	0.0419692	-0.0633191	83
246	Pandanus sphaeroideus	Pandanaceae	0.266597	-0.00658862	83
247	Sideroxylon grandiflorum	Sapotaceae	0.238515	0.051001	83
248	Mimusops petiolaris	Sapotaceae	0.210315	0.0299209	100
249	Pandanus iceryi	Pandanaceae	0.175888	-0.0158062	83
250	Pandanus incertus	Pandanaceae	0.198386	-0.00698944	100
251	Pandanus obsoletus	Pandanaceae	0.175888	-0.0158062	100
252	Pandanus prostratus	Pandanaceae	0.0936331	-0.0562911	100
253	Elaeocarpus integrifolius	Elaeocarpaceae	0.239469	0.0100214	100
254	Pandanus carmichaelii	Pandanaceae	0.180761	-0.0160256	100
255	Mimusops maxima	Sapotaceae	0.25489	0.0360393	100
256	Pandanus barkleyi	Pandanaceae	0.148564	-0.0406664	100
257	Pandanus pyramidalis	Pandanaceae	0.33795	0.00415539	100
258	Pandanus rigidifolius	Pandanaceae	0.341276	-0.00381742	100
259	Pandanus macrostigma	Pandanaceae	0.271414	0.00439971	83
260	Pandanus spathulatus	Pandanaceae	0.355671	-0.00403533	83
261	Pandanus glaucocephalus	Pandanaceae	0.29886	0.00248589	83
262	Pandanus eydouxia	Pandanaceae	0.227436	-0.0354294	100
263	Pandanus palustris	Pandanaceae	0.375332	-0.00454692	83
