# Supplementary material for: Novel plant–frugivore network on Mauritius is unlikely to compensate for the extinction of seed dispersers
Source: Nat Commun. 2023 Feb 23;14:1019. doi: 10.1038/s41467-023-36669-9 (PMC9950440; doi:10.1038/s41467-023-36669-9)
Supplement: Supplementary file 4 — Supplementary Data 2 [file 41467_2023_36669_MOESM4_ESM.xlsx]

## Sheet: Sheet1
Mauritian native fleshy-fruited plant species with known interactions
Ordered according to increasing values of the largest seed dimension
Ordered as in the network figures
Nr	Species	Largest seed dimension imputed
1	Bremeria landia	no
2	Psiloxylon mauritianum	no
3	Ficus densifolia	no
4	Ficus lateriflora	no
5	Ficus reflexa	no
6	Roussea simplex	no
7	Bertiera bistipulata	no
8	Bertiera zaluzania	no
9	Ficus rubra	no
10	Ficus mauritiana	no
11	Geniostoma borbonicum	no
12	Premna serratifolia	no
13	Antirhea bifurcata	no
14	Aphloia theiformis	no
15	Harungana madagascariensis	no
16	Turraea thouarsiana	no
17	Turraea trichopoda	no
18	Fernelia obovata	no
19	Piper borbonense	no
20	Pittosporum senacia	no
21	Pleurostylia leucocarpa	no
22	Turraea ovata	no
23	Turraea rigida	no
24	Cordyline mauritiana	yes
25	Phyllanthus casticum	yes
26	Hilsenbergia petiolaris	yes
27	Coptosperma cymosa	no
28	Foetidia mauritiana	no
29	Gymnosporia pyria	no
30	Dianella ensifolia	yes
31	Turraea rutilans	no
32	Polyscias neraudiana	yes
33	Fernelia buxifolia	no
34	Coptosperma borbonicum	yes
35	Turraea oppositifolia	no
36	Myoporum mauritianum	yes
37	Polyscias maraisiana	yes
38	Cissus mauritiana	yes
39	Gaertnera hirtiflora	yes
40	Fernelia decipiens	no
41	Polyscias dichroostachya	no
42	Erythrospermum monticolum	no
43	Volkaeria heterophylla	no
44	Pyrostria borbonica	yes
45	Stillingia lineata	no
46	Gaertnera edentata	yes
47	Erythroxylum macrocarpum	no
48	Scaevola plumieri	yes
49	Antidesma madagascariense	no
50	Scaevola taccada	yes
51	Aloe tormentorii	yes
52	Zanthoxylum heterophyllum	yes
53	Turraea dargentiana	no
54	Ludia mauritiana	no
55	Monimia ovalifolia	no
56	Scutia myrtina	no
57	Grangeria borbonica	no
58	Erythroxylum sideroxyloides	yes
59	Chassalia coriacea	yes
60	Bakerella hoyifolia	yes
61	Dracaena reflexa	no
62	Chassalia petrinensis	yes
63	Eugenia sieberi	yes
64	Erythroxylum hypericifolium	no
65	Dracaena concinna	yes
66	Apodytes dimidiata	no
67	Sideroxylon cinereum	no
68	Syzygium guehoi	no
69	Tectiphiala ferox	no
70	Warneckea trinervis	no
71	Chassalia boryana	yes
72	Gaertnera cuneifolia	yes
73	Syzygium petrinense	yes
74	Margaritaria anomala	yes
75	Chassalia grandifolia	yes
76	Antirhea borbonica	no
77	Acanthophoenix rubra	no
78	Sideroxylon puberulum	no
79	Chassalia capitata	no
80	Chassalia lanceolata	no
81	Eugenia neofasciculata	no
82	Poupartia borbonica	no
83	Tabernaemontana persicariifolia	no
84	Eugenia hastilis	yes
85	Eugenia crassipetala	yes
86	Eugenia pyxidata	yes
87	Eugenia petrinensis	yes
88	Eugenia orbiculata	yes
89	Gaertnera pendula	yes
90	Gaertnera psychotrioides	no
91	Gaertnera longifolia	yes
92	Eugenia tinifolia	no
93	Sideroxylon boutonianum	no
94	Syzygium commersonii	no
95	Ocotea laevigata	yes
96	Ochna mauritiana	no
97	Tambourissa pedicellata	no
98	Xylopia amplexicaulis	no
99	Dictyosperma album	no
100	Xylopia richardii	no
101	Syzygium vaughanii	no
102	Syzygium latifolium	yes
103	Syzygium contractum	yes
104	Erythroxylum laurifolium	no
105	Eugenia kanakana	no
106	Eugenia pollicina	no
107	Xylopia lamarckii	no
108	Syzygium pyneii	no
109	Syzygium dupontii	yes
110	Syzygium coriaceum	no
111	Eugenia vaughanii	yes
112	Syzygium populifolium	no
113	Cassine orientalis	no
114	Tambourissa amplifolia	no
115	Tambourissa cordifolia	no
116	Tambourissa peltata	no
117	Tambourissa sieberi	no
118	Tambourissa cocottensis	yes
119	Diospyros revaughanii	no
120	Syzygium rampans	yes
121	Tambourissa tetragona	no
122	Calophyllum eputamen	no
123	Syzygium cymosum	no
124	Tambourissa ficus	no
125	Tambourissa tau	no
126	Calophyllum parviflorum	no
127	Cissus anulata	no
128	Diospyros chrysophyllos	no
129	Ocotea obtusata	no
130	Syzygium mamillatum	no
131	Diospyros melanida	yes
132	Diospyros hemiteles	yes
133	Stadmania oppositifolia	no
134	Diospyros leucomelas	yes
135	Aloe purpurea	yes
136	Labourdonnaisia revoluta	no
137	Protium obtusifolium	no
138	Dracaena floribunda	yes
139	Diospyros egrettarum	no
140	Syzygium bijouxii	no
141	Elaeocarpus bojeri	no
142	Eugenia lucida	no
143	Gaertnera rotundifolia	no
144	Eugenia psidioidea	no
145	Syzygium glomeratum	no
146	Tambourissa quadrifida	no
147	Diospyros neraudii	no
148	Eugenia alletiana	no
149	Sideroxylon sessiliflorum	no
150	Hyophorbe lagenicaulis	yes
151	Diospyros pterocalyx	no
152	Eugenia bojeri	yes
153	Pandanus pseudomontanus	no
154	Terminalia bentzoe	yes
155	Hyophorbe vaughanii	no
156	Mimusops erythroxylon	yes
157	Labourdonnaisia calophylloides	no
158	Labourdonnaisia glauca	no
159	Syzygium mauritianum	no
160	Ocotea mascarena	no
161	Hyophorbe amaricaulis	yes
162	Diospyros tessellaria	no
163	Pandanus wiehei	no
164	Eugenia elliptica	no
165	Diospyros nodosa	no
166	Pandanus microcarpus	no
167	Pandanus vandermeeschii	no
168	Calophyllum tacamahaca	no
169	Canarium paniculatum	no
170	Latania loddigesii	no
171	Diospyros boutoniana	no
172	Pandanus utilis	no
173	Pandanus drupaceus	no
174	Pandanus sphaeroideus	no
175	Sideroxylon grandiflorum	no
176	Mimusops petiolaris	no
177	Pandanus iceryi	no
178	Pandanus incertus	no
179	Pandanus obsoletus	no
180	Pandanus prostratus	no
181	Elaeocarpus integrifolius	no
182	Pandanus carmichaelii	no
183	Mimusops maxima	no
184	Pandanus barkleyi	no
185	Pandanus pyramidalis	no
186	Pandanus rigidifolius	no
187	Pandanus macrostigma	no
188	Pandanus spathulatus	no
189	Pandanus glaucocephalus	no
190	Pandanus eydouxia	no
191	Pandanus palustris	no
