# Supplementary material for: Novel plant–frugivore network on Mauritius is unlikely to compensate for the extinction of seed dispersers
Source: Nat Commun. 2023 Feb 23;14:1019. doi: 10.1038/s41467-023-36669-9 (PMC9950440; doi:10.1038/s41467-023-36669-9)
Supplement: Supplementary file 5 — Supplementary Data 3 [file 41467_2023_36669_MOESM5_ESM.xlsx]

## Sheet: Sheet1
Common name	Scientific name	Family	Animal class	Origin	Occurrence	Seed handling classification	Diet justification	Seed handling justification
Common Myna	Acridotheres tristis	Sturnidae	Bird	Non-native	Present	Occasional	Frugivore: Has been observed to eat native fruits on Mauritius (pers.obs. Pierre Baissac). Has been observed to eat fruits in India (Sengupta 1976). Includes 10% fruit in its diet according to Wilman et al. 2014. Madagascar starling eats fruits on Madagascar (Safford and Hawkins 2013).	Occasional: Eats both fruit and seeds and some seeds are unaffected by gut passage (Larosa et al. 1985). Dispersal of some non-native seeds has been reported on Mauritius, but they also have grit in their gizzard that can grind seeds (Safford and Hawkins 2013). Includes only 10% fruit in its diet according to Wilman et al. 2014.
Blue pigeon, Dutch pigeon	Alectroenas nitidissima	Columbidae	Bird	Endemic	Extinct	Seed predator	Frugivore: Historical description of fruit feeding observation on Mauritius and seeds found in gizzard (Hume 2017). All Alectroenas spp. in the same region have been observed to eat a lot of fruits (Safford and Hawkins 2013). It was almost exclusively frugivorous and therefore hard to keep alive in captivity (Hume and Winters 2011). Interactions included between the other Alectroenas spp. in the …	Seed predator: Probably had a very strong gizzard that likely digested seeds, as is the case for the other Alectroenas spp. (Hume 2011).
Echo Parakeet	Alexandrinus eques (Psittacula echo)	Psittacidae	Bird	Endemic	Present	Seed predator	Frugivore: Has been observed to eat native fruits on Mauritius (Atkinson and Sevathian. 2005, Hume 2007, 2011, Jones 1987, Safford and Hawkins 2013).	Seed predator: Native Mauritian fruits found on ground with characteristic triangular beak markings of parrots, together with destroyed seeds, in areas (e.g. Brise Fer) where A. krameri and A. eques co-occur (pers.obs. FBVF, CB, JHH, Reinegger et al. 2021). The fruits were often unripe and the seeds were not viable yet.
Rose-ringed Parakeet	Alexandrinus krameri (Psittacula krameri)	Psittacidae	Bird	Non-native	Present	Seed predator	Frugivore: Has been observed to eat native fruits on Mauritius and similar fruits on Seychelles (Jones 1987, Safford and Hawkins 2013).	Seed predator: Native Mauritian fruits found on ground with characteristic triangular beak markings of parrots, together with destroyed seeds, in areas (e.g. Brise Fer) where A. krameri and A. eques co-occur (pers. obs. FBVF, CB, JHH, Reinegger et al. 2021). The fruits were often unripe and the seeds were not viable yet.
Rock Dove	Columba livia	Columbidae	Bird	Non-native	Present	Seed predator	Frugivore: Other Columba pigeons in the Indian Ocean region have been observed to eat fruits (Safford and Hawkins 2013). Columba pigeons often feed on fruits (Wilman et al. 2014).	Seed predator: Diet consists of 100% seeds according to Wilman et al. 2014. Seed predator that has a strong gizzard with grit to grind seeds according to Gibbs et al. 1998.
Mauritius Woodpigeon	Columba thiriouxi	Columbidae	Bird	Endemic	Extinct	Seed disperser	Frugivore: Morphology indicative of arboreal species, probably fed on fruits in canopy (Hume 2017) and Columba pigeons often feed on fruits (Wilman et al. 2014). Other Columba pigeons in the Indian Ocean region have been observed to eat fruits (Safford and Hawkins 2013).	Seed disperser: Closest relative is Columba pollenii that eats fruit according to Safford and Hawkins 2013 and 100% of its diet is fruit according to Wilman et al. 2014. Had morphology suggesting that it was a canopy feeder, likely no strong gizzard and was possibly mainly dispersing seeds according to Hume 2011.
Yellow-fronted Canary	Crithagra mozambica	Fringillidae	Bird	Non-native	Present	Occasional	Frugivore: Eats small figs in Africa according to Safford and Hawkins 2013.	Occasional: Unclear whether they are able to disperse intact fig seeds occasionally (Safford and Hawkins 2013).
Mauritius Starling	Cryptopsar ischyrhynchus	Sturnidae	Bird	Endemic	Extinct	Occasional	Frugivory: No direct observations of frugivory for this extinct species, therefore conservative. Bill morphology suggests mainly carnivorous diet (Hume 2014). However, almost all starlings also include fruit in their diet (Hume 2017, Wilman et al. 2014), also in the Indian Ocean region (Hume 2017, Safford and Hawkins 2013).	Occasional: Bill morphology does not suggest seed predation (Hume 2014). The starling Acridotheres tristis eats Ficus spp. in India (Sengupta 1976) and the Madagascar Starling eats Ficus spp. on Madagascar (Safford and Hawkins 2013). Such small seeds may have occasionally been dispersed viably, considering the bill morphology.
Domed Mauritius Giant Tortoise	Cylindraspis inepta	Testudinidae	Reptile	Endemic	Extinct	Seed disperser	Frugivore: Historical descriptions of fruit feeding observations on fallen "apples" for this extinct species on Mauritius (Hume and Winters 2015).	Seed disperser: All extant giant tortoises are seed dispersers (Falcon and Hansen 2020). Also argued by Winters and Hume 2015.
Saddle-backed Mauritius Giant Tortoise	Cylindraspis triserrata	Testudinidae	Reptile	Endemic	Extinct	Seed disperser	Frugivore: Historical descriptions of fruit feeding observations on fallen "apples" for this extinct species on Mauritius (Hume and Winters 2015).	Seed disperser: All extant giant tortoises are seed dispersers (Falcon and Hansen 2020). Also argued by Hume and Winters 2015.
Madagascar Red Fody	Foudia madagascariensis	Ploceidae	Bird	Non-native	Present	Seed predator	Frugivore: Fruit feeding observations on Mauritius, including >10% fruit in its diet there (Safford and Hawkins 2013, Safford 1994).	Seed predator: Includes 42% non-grass seeds in its diet on Madagascar according to Safford and Hawkins 2013.
Mauritius Fody	Foudia rubra	Ploceidae	Bird	Endemic	Present	Seed predator	Frugivore: Fruit feeding observations on native plants on Mauritius (Cheke 1987, Safford and Hawkins 2013).	Seed predator: Safford and Hawkins 2013 report that there are no direct seed feeding observations for this bird, but report for all other Foudia spp. in the Indian Ocean region that they include seeds as an important part of their diet and have grit in their stomachs, suggesting seed destruction.
Grey Francolin	Francolinus pondicerianus	Phasianidae	Bird	Non-native	Present	Occasional	Frugivore: Observation of feeding on one native fruit on Mauritius (Safford and Hawkins 2013).	Occasional: Only one native Mauritian fruit known to be included in diet. Generally includes 30% seeds and 20% fruits in diet (Wilman et al. 2014) and stones have been found in stomach that suggest seed destruction (Safford and Hawkins 2013). Probably occasionally contributes to seed predation of a native Mauritian plant.
Boyer's Skink	Gongylomorphus bojerii	Scincidae	Reptile	Endemic	Present	Occasional	Frugivore: Feeding observations on (small parts of) native Mauritian fruits (pers.obs. Nik Cole). Both Gongylomorphus spp. assumed to be capable of eating the same fruits.	Occasional: Not many observations of fruit feeding and only the smallest seed-containing units can be swallowed that may not have viable seeds. However, the Telfair's skink on Mauritius can disperse viable seeds (Zuël et al 2012). Occasional frugivore (Freeman 2004).
Macchabé Skink	Gongylomorphus fontenayi	Scincidae	Reptile	Endemic	Present	Occasional	Frugivore: Feeding observations on (small parts of) native Mauritian fruits (pers.obs. Nik Cole). Both Gongylomorphus spp. assumed to be capable of eating the same fruits.	Occasional: Not many observations of fruit feeding and only the smallest seed-containing units can be swallowed that may not have viable seeds. However, the Telfair's skink on Mauritius can disperse viable seeds (Zuël et al 2012). Occasional frugivore (Freeman 2004).
Mauritius Bulbul	Hypsipetes olivaceus	Pycnonotidae	Bird	Endemic	Present	Seed disperser	Frugivore: Observations of feeding on native Mauritian fruits (pers.obs. photos Prishnee Bissessur, Bissessur et al. 2017, Cadet 1980, Cheke 1987, Lorence 1985, Probst and Abhaya 2016, Safford 1994, Safford and Hawkins 2013). Interactions included between the other Hypsipetes spp. in the Indian Ocean region and plants native to Mauritius (Probst 1988, Safford 1994, 1996, Safford and Hawkins 2013).	Seed disperser: Berries up to 15 mm swallowed whole and larger fruits pecked at in-situ, and gizzards found to be full of seeds according to Cheke 1987. The Madagascar bulbul (Hypsipetes madagascariensis) had many seeds in the stomach on several islands (Safford and Hawkins 2013), suggesting that they are not always destroyed in the gizzard. Reunion bulbul (Hypsipetes borbonicus) was considered t…
Mauritius Cuckooshrike	Lalage typica	Campephagidae	Bird	Endemic	Present	Occasional	Frugivore: Almost exclusively feeds on insects (Cheke 1987). However, they have been observed to eat native fruit on Mauritius (Cheke 1987) and the Reunion Cuckooshrike (Lalage newtoni) has been observed to eat fruits on Reunion that are also native to Mauritius (Safford and Hawkins 2013).	Occasional: Almost exclusively feeds on insects with rare observations of occasional feeding on fruits (Cheke 1987). Likely does not have a strong gizzard to destroy seeds due to its mainly insectivorous diet.
Mauritian Giant Skink	Leiolopisma mauritianus	Scincidae	Reptile	Endemic	Extinct	Seed disperser	Frugivore: Had especially modified teeth for herbivory and frugivory (Austin and Arnold 2006, Günther 1877) and its close relative Telfair's skink (Leiolopisma telfairii) on Mauritius eats many fruits. Its diet is assumed to have included the same plant families as the diet of Telfair's skink. This was one of the world’s largest skinks, so capable of foraging on very large fruit.	Seed disperser: Many intact seeds found in many feces of close relative Telfair's skink (Leiolopisma telfairii) on Mauritius and gut-passage was beneficial for germination of native seeds (Zuël et al. 2012). The Mauritian giant skink was therefore likely also mainly a seed disperser.
Telfair's Skink	Leiolopisma telfairii	Scincidae	Reptile	Endemic	Present	Seed disperser	Frugivore: Has been observed to eat native fruits on Mauritius (Bullock 1986, Moorhouse-Gann et al 2018, Vinson 1975, Zuël et al. 2012).	Seed disperser: Many intact seeds found in many feces on Mauritius and gut-passage was beneficial for germination of native seeds (Zuël et al. 2012).
Broad-billed Parrot	Lophopsittacus mauritianus	Psittacidae	Bird	Endemic	Extinct	Seed predator	Frugivore: Had a morphological adaptation of its bill that probably indicates it was specialized in eating palm fruits and cracking their seeds (Hume 2017).	Seed predator: Had a morphological adaptation of its bill that probably indicates it was specialized in eating palm fruits and cracking their seeds (Hume 2017).
Crab-eating Macaque	Macaca fascicularis	Cercopithecidae	Mammal	Non-native	Present	Seed predator	Frugivore: They have been observed eating several native fruits on Mauritius (Strahm 1993, Sussman and Tattersall 1981).	Seed predator: Has been shown to destroy native fruits and predate on their seeds (Reinegger et al. 2021). This is mainly a consequence of them picking many unripe fruits which does not lead to the dispersal of viable seeds (Reinegger et al. 2021). Reinegger et al. 2021 states: “Although M. fascicularis ate only 4% of fruit overall, they consumed 20–100% of the fruits of seven species. Approximat…
Mauritius Turtle-dove	Nesoenas cicur	Columbidae	Bird	Endemic	Extinct	Occasional	Frugivore: Two remaining Nesoenas spp. in Indian Ocean region include fruit in their diet (Safford and Hawkins 2013).	Occasional: Was likely only an occasional frugivore because "the more robust pelvic elements suggest that N. cicur was adapted to a more terrestrial existence than the Madagascar species" and "N. cicur, as in N. picturata, probably favoured feeding on the ground and occasionally in low trees, eating small seeds, fallen fruits and invertebrates, and would have been the only terrestrial granivore o…
Pink Pigeon	Nesoenas mayeri	Columbidae	Bird	Endemic	Present	Occasional	Frugivore: Has been observed to feed on native fruits on Mauritius that make up 13% of its diet (pers. obs JHH in captivity in GDEWS in 2017, Hume 2011, Jones 1987, 1995, Safford and Hawkins 2013).	Occasional: Eats both the seeds and fruits of native Mauritian plants and can occasionally disperse seeds (Albert et al. 2021, von Bethlenfalvy 2006, Heinen et al. 2020, Florens et al. 2017a, Safford and Hawkins 2013). Only 13% of its diet consists of fruits (Safford and Hawkins 2013).
Madagascar Turtle-dove	Nesoenas picturata	Columbidae	Bird	Non-native	Present	Occasional	Frugivore: This bird has been observed to eat fruits on Aldabra that are also native to Mauritius (Safford and Hawkins 2013).	Occasional: Eats some fruits and seeds that are mainly taken from the ground and contains grit in its gizzard that may destroy seeds (Safford and Hawkins 2013). May occasionally contribute to seed dispersal (Gibbs et al. 1998).
Blue-tailed Day Gecko	Phelsuma cepediana	Gekkonidae	Reptile	Endemic	Present	Occasional	Frugivore: Has been observed to eat native fruit on Mauritius (pers. obs. Dennis Hansen and Prishnee Bissessur, Hansen 2006, Hansen and Müller 2009). Diet is mainly insectivorous.	Occasional: The native fruit that it is known to eat contains very small seeds that are shown to pass through the gut intact, but "..none of the seeds from fruits or gut-passed seeds germinated.." (Hansen and Müller 2009). This species may occasionally contribute to seed dispersal (Henkel & Schmidt 2000).
Günther's Gecko, Round Island Day Gecko	Phelsuma guentheri	Gekkonidae	Reptile	Endemic	Present	Occasional	Frugivore: Many Phelsuma species eat fruit (Valido and Olesen 2007) including on Mauritius. Native Mauritian fruit indicated in diet (Bullock 1986). There is also a historical description (Leguat 1707) of another Phelsuma (P. edwardnewtonii) eating specific fruits that co-occur with this Phelsuma. Diet is mainly insectivorous.	Occasional: Does not eat fruit often and may occasionally contribute to seed dispersal (Henkel and Schmidt 2000), just as P. cepediana (Hansen and Müller 2009) because it is morphologically comparable.
Mauritius Lowland Forest Day Gecko	Phelsuma guimbeaui	Gekkonidae	Reptile	Endemic	Present	Occasional	Frugivore: Many Phelsuma species eat fruit (Valido and Olesen 2007) including on Mauritius. Diet is mainly insectivorous.	Occasional: Does not eat fruit often and may occasionally contribute to seed dispersal (Henkel and Schmidt 2000), just as P. cepediana (Hansen and Müller 2009) because it is morphologically comparable.
Mauritius Ornate Day Gecko	Phelsuma ornata	Gekkonidae	Reptile	Endemic	Present	Occasional	Frugivore: Observations of eating native fruits on Mauritius (Bullock 1986, pers. obs. Nik Cole, Nyhagen et al. 2001). Diet is mainly insectivorous.	Occasional: Does not eat fruit often and may occasionally contribute to seed dispersal (Henkel and Schmidt 2000), just as P. cepediana (Hansen and Müller 2009) because it is morphologically comparable.
Mascarene Grey Parakeet	Psittacula bensoni	Psittacidae	Bird	Endemic	Extinct	Seed predator	Frugivore: Historical record mentions it ate fruit (Hume 2017). Most Psittacidae are included as frugivores by Wilman et al. 2014, including in the same region (Safford and Hawkins 2013).	Seed predator: Most Psittacidae have a lot of seeds in their diet according to Wilman et al. 2014. Parrot-predated seeds were found in the Mare aux Songes subfossil deposits and its bill morphology suggests seed destruction (Hume 2007).
Greater Mascarene Flying Fox	Pteropus niger	Pteropidae	Mammal	Endemic	Present	Seed disperser	Frugivore: Has been observed to eat native fruits on Mauritius along with evidence of fruit-feeding as teeth markings on fruits, feces with seeds, ejecta from mouth with fruit pulp and seeds (von Bethlenfalvy 2006, pers. obs. Pierre Baissac, pers.obs. JHH feeding one fruit to captive bats in Casela 2017, Florens et al. 2017a, Nyhagen et al. 2005).	Seed disperser: Pteropodidae are often seed dispersers (Florens et al. 2017a). Many native Mauritian seeds have been found to be dispersed intact and germinating from mouth ejecta and feces (o.a. JHH pers. obs. Brise Fer 2017, Florens et al. 2017a, Reinegger et al. 2021).
Small Mauritian Flying Fox	Pteropus subniger	Pteropidae	Mammal	Endemic	Extinct	Seed disperser	Frugivore: All Pteropodidae are mainly frugivorous, including those in the Indian Ocean region (Nyhagen et al. 2005), and it is very likely that these bats also ate fruit (Cheke & Dahl 1981; Albert et al. 2021, von Bethlenfalvy 2006). Probably had a similar diet as P. niger, but weaker jaw bones and teeth suggest that it was only capable of eating softer fruits (Cheke and Hume 2008).	Seed disperser: Pteropodidae are often seed dispersers (Florens et al. 2017a). The extant P. niger is known to disperse many native Mauritian seeds (o.a. pers.obs. JHH Brise Fer 2017, Florens et al. 2017a, Nyhagen et al. 2005, Reinegger et al. 2021) and this was likely the same for this bat.
Red-whiskered bulbul	Pycnonotus jocosus	Pycnonotidae	Bird	Non-native	Present	Seed disperser	Frugivore: Has been observed to eat native Mauritian fruits on Mauritius (Nyhagen et al. 2001, Safford and Hawkins 2013). Has also been observed to eat fruits that are native to Mauritius on other Indian Ocean islands (Safford 1994, Safford and Hawkins 2013).	Seed disperser: Gut passage effect in non-native plants was positive in study on Mauritius (Linnebjerg et al. 2009).
Dodo	Raphus cucullatus	Columbidae	Bird	Endemic	Extinct	Seed predator	Frugivore: Historical descriptions of fruit feeding observations on Mauritius and seeds found associated with subfossils (Cheke and Hume 2008, Hume 2017). One fruit was included in the diet based on a (disputed) coevolutionary theory (Witmer and Cheke 1991). Fruits that are known to have been in the diet of the related extinct Pezophaps solitaria on Rodrigues are assumed to also have been eaten b…	Seed predator: Morphology indicative of seed predator with large gizzard stone that can grind seeds and strong bill (Cheke and Hume 2008, Hume 2017). The powerful gizzard would have likely led to the digestion rather than the dispersal of seeds (Cheke 1987).
Brown Rat	Rattus norvegicus	Muridae	Mammal	Non-native	Present	Seed predator	Frugivore: Has been observed to eat native fruits, and characteristic teeth markings of Rattus spp. were found on native fruits and seeds on Mauritius (pers. obs. FBVF, CLB, JHH in Black River Gorges National Park in 2017 and earlier, Harper and Bunbury 2005, pers. obs. JPH in Macchabé in 2001, Meyer and Butaud 2009, Strahm 1993). Diets of the two rat species are hard to distinguish and are assum…	Seed predator: Many rat-predated native seeds were found on Mauritius with characteristic teeth markings, often with both ends of the seeds bitten off (pers. obs. FBVF, CLB, JHH in Black River Gorges National Park in 2017 and earlier, Harper and Bunbury 2005, pers. obs. JPH in Macchabé in 2001, Meyer and Butaud 2009, Strahm 1993). Rats are often indicated as seed predators in general and on Mauri…
Black Rat	Rattus rattus	Muridae	Mammal	Non-native	Present	Seed predator	Frugivore: Has been observed to eat native fruits, and characteristic teeth markings of Rattus spp. were found on native fruits and seeds on Mauritius (pers. obs. FBVF, CLB, JHH in Black River Gorges National Park in 2017 and earlier, Harper and Bunbury 2005, pers. obs. JPH in Vaughan's plot Nature ReserveMacchabé in 2001, Meyer and Butaud 2009, Strahm 1993). Diets of the two rat species are hard…	Seed predator: Many rat-predated native seeds were found on Mauritius with characteristic teeth markings, often with both ends of the seeds bitten off (pers. obs. FBVF, CLB, JHH in Black River Gorges National Park in 2017 and earlier, Harper and Bunbury 2005, pers. obs. JPH in Vaughan's plot Nature ReserveMacchabé in 2001, Meyer and Butaud 2009, Strahm 1993). Rats are often indicated as seed pred…
Spotted Dove	Spilopelia chinensis	Columbidae	Bird	Non-native	Present	Occasional	Frugivore: Assumed to have a similar diet as close relative S. senegalensis which has been observed to eat fruits in other parts of Africa that also occur on Mauritius (Safford and Hawkins 2013). No direct observations of frugivory on native Mauritian plants (Safford and Hawkins 2013).	Occasional: Primarily granivorous with grit in gizzard to destroy seeds rather than frugivorous (Safford and Hawkins 2013, Wilman at al. 2014). Since there are no direct observations of feeding on native Mauritian plants (Safford and Hawkins 2013) it probably eats more non-native plants and may only occasionally eat native Mauritian fruits.
Laughing Dove	Spilopelia senegalensis	Columbidae	Bird	Non-native	Present	Occasional	Frugivore: Has been observed to eat fruits in other parts of Africa that also occur on Mauritius (Safford and Hawkins 2013). No direct observations of frugivory on native Mauritian plants (Safford and Hawkins 2013).	Occasional: Primarily granivorous with grit in gizzard to destroy seeds rather than frugivorous (Safford and Hawkins 2013, Wilman at al. 2014). Since there are no direct observations of feeding on native Mauritian plants (Safford and Hawkins 2013) it probably eats more non-native plants and may only occasionally eat native Mauritian fruits.
Feral pig, Wild Boar	Sus scrofa	Suidae	Mammal	Non-native	Present	Seed predator	Frugivore: Pigs have been observed to feed on native fruits on Mauritius (Hume and Winters 2015).	Seed predator: Several studies indicate that pigs remove a lot of seeds (e.g. O'Connor & Kelly 2012), out of 100 seeds fed to pigs only 14 remained intact, predating 86% (O'Connor and Kelly 2012). Small hard seeds of invasive Guava have been seen germinating from pig feces on Mauritius (Strahm 1993) but no native seeds have been recorded from the feces. Other studies indicate that most large seed…
Mauritius Olive White-eye	Zosterops chloronothos	Zosteropidae	Bird	Endemic	Present	Occasional	Frugivore: Has been observed to eat native fruits on Mauritius (Cole et al. 2008, Maggs et al. 2019). Closely related birds (Z. modestus, Z. maderaspatanus) on the Seychelles and Comoros have been observed to eat fruits that also occur on Mauritius (Safford and Hawkins 2013) which may also be in this bird’s diet. Diet mainly consists of insects and nectar (Safford and Hawkins 2013) and only 1% fr…	Occasional: Fruit is likely only an occasional component of the diet which mainly consists of insects and nectar (Safford and Hawkins 2013). The average proportion of fruit in the diet of Zosterops spp. is 30% according to Wilman et al. 2014, but these birds only include 1% fruit in their diet according to Maggs et al. 2019. Morphology does not indicate seed predation and seed dispersal has been …
Mauritius Grey White-eye	Zosterops mauritianus	Zosteropidae	Bird	Endemic	Present	Occasional	Frugivore: Has been observed to eat native fruits on Mauritius (Albert et al. 2017, pers.obs. CLB, Staub 1988). Closely related birds (Z. borbonicus) on Reunion have been observed to eat fruits that also occur on Mauritius (Safford and Hawkins 2013) which may also be in this bird’s diet. Diet mainly consists of insects and nectar (Safford and Hawkins 2013).	Occasional: According to Safford and Hawkins 2013 it "occasionally takes fruit" and the diet mainly consists of insects and nectar. Morphology does not indicate seed predation and seed dispersal has not been observed.
References
Albert, S., Flores, O., Ah-Peng, C., & Strasberg, D. (2021). Forests without frugivores and frugivores without forests-An investigation into the causes of a paradox in one of the last archipelagos colonized by humans. Frontiers in Ecology and Evolution, 539.
Albert, S., Rhumeur, A., Rivière, J. L., Chauvrat, A., Sauroy-Toucouère, S., Martos, F., & Strasberg, D. (2017). Rediscovery of the mistletoe Bakerella hoyifolia subsp. bojeri (Loranthaceae) on Reunion Island: population status assessment for its conservation. Botany Letters, 164(3), 229-236.
Atkinson R. & Sevathian J-C. (2005). A guide to the plants in Mauritius. Mauritian Wildlife Foundation, Vacoas, Mauritius. 188 pp.
Austin, J. J. & Arnold, E. N. (2006): Using ancient and recent DNA to explore relationships of extinct and endangered Leiolopisma skinks (Reptilia: Scincidae) in the Mascarene islands. Molecular Phylogenetics and Evolution 39(2): 503–511.
Bissessur, P., Probst, J-M., & Florens, F. B. V. (2017). Le Merle noir ou Bulbul de Maurice Hypsipetes olivaceus. Bulletin Phaethon, 46, 86-90.
Bullock, D. J. (1986). The ecology and conservation of reptiles on Round Island and Gunner's Quion, Mauritius. Biological Conservation, 37(2), 135-156.
Cadet, L. J. T. (1977). La végétation de l’ile de La Réunion. Etude phytoécologique et phytosociologique. PhD thesis, Université Aix-Marseille, France. 362pp.
Cheke, A. S. (1987). The ecology of the smaller land-birds of Mauritius. Studies of Mascarene Islands birds. A. W. Diamond, Ed. Cambridge University Press, New York, 151-207.
Cheke, A. S. & Hume, J. P. (2008) Lost Land of the Dodo: An Ecological History of Mauritius, Réunion & Rodrigues. T. & A. D. Poyser, London, 464 pp.
Cole R., Ladkoo A., Tatayah V., Jones C. (2008). Mauritius Olive white-eye Recovery Programme 2007-08. Mauritian Wildlife Foundation. Vacoas, Mauritius.
Falcón, W., Moll, D., & Hansen, D. M. (2020). Frugivory and seed dispersal by chelonians: A review and synthesis. Biological Reviews, 95(1), 142-166.
Florens, F. B. V., Baider, C., Marday, V., Martin, G. M. N., Zmanay, Z., Oleksy, R., G. Krivek, C. E. Vincenot, D. Strasberg, Kingston, T. (2017a). Disproportionately large ecological role of a recently mass-culled flying fox in native forests of an oceanic island. Journal for Nature Conservation, 40, 85-93.
Guérin, R. (1940-53). Faune ornithologique ancienne et actuelle des îles Mascareignes, Seychelles, Comores et des îles avoisinantes. General Printing & Stationery Co., Port Louis, Mauritius, 3 volumes.
Günther, A. C. L. G. (1877). The gigantic land-tortoises (living and extinct) in the collection of the British Museum. Order of the Trustees, London. 96pp.
Hansen, D. M. (2006). Ecology, evolution, and conservation of plant-animal interactions in islands. PhD thesis, University of Zurich. 192pp.
Hansen, D. M., & Müller, C. B. (2009). Invasive ants disrupt gecko pollination and seed dispersal of the endangered plant Roussea simplex in Mauritius. Biotropica, 41(2), 202-208.
Harper, G. A., & Bunbury, N. (2015). Invasive rats on tropical islands: their population biology and impacts on native species. Global Ecology and Conservation, 3, 607-627.
Heinen, J. H., Rahbek, C., & Borregaard, M. K. (2020). Conservation of species interactions to achieve self‐sustaining ecosystems. Ecography, 43(11), 1603-1611.
Henkel, F.W. & Schmidt, W. (2000). Amphibians and reptiles of Madagascar and the Mascarene, Seychelles, and Comoro Islands. Krieger Publishing. Malabar, Florida. 316pp.
Hume, J. P. (2007). Reappraisal of the parrots (Aves: Psittacidae) from the Mascarene Islands, with comments on their ecology, morphology and affinities. Zootaxa, 1513, 1–76.
Hume, J. P. (2011). Systematics, morphology, and ecology of pigeons and doves (Aves: Columbidae) of the Mascarene Islands, with three new species. Zootaxa, 3124, 1–62.
Hume, J. P. (2017). Extinct birds - second. 2nd edition. Bloomsbury.
Hume, J. P. (2019). Systematics, morphology, and ecology of rails (Aves: Rallidae) of the Mascarene Islands, with one new species. Zootaxa 4626(1), 001–107.
Hume, J. P. (2014). Systematics, morphology, and ecological history of the Mascarene starlings (Aves: Sturnidae) with the description of a new genus and species from Mauritius. Zootaxa 3849(1): 1–75.
Hume, J. P., & Winters, R. (2016). Captive birds on Dutch Mauritius: bad-tempered parrots, warty pigeons and notes on other native animals. Historical Biology, 28(6), 812-822.
Jones, C. G. (1987). The larger land-birds of Mauritius. Studies of Mascarene Island birds. A. W. Diamond, Ed. Cambridge University Press, New York, 208-300.
Jones, C. G. (1995). Studies on the biology of the pink pigeon. Columba mayeri. PhD thesis, University College of Swansea, University of Wales, UK.
Larosa, A. M., Smith, C. W., & Gardner, D. E. (1985). Role of alien and native birds in the dissemination of firetree (Myrica faya Ait.-Myriacaceae) and associated plants in Hawaii. Pacific Science, 39(4), 372-378.
Leguat de la Fougère, F. (1707). Voyage et aventures de François Leguat et de ses compagnons en deux iles désertes des Indes Orientales. Amsterdam, J.J. de Lorme. 2 vols.
Linnebjerg, J. F., Hansen, D. M., & Olesen, J. M. (2009). Gut passage effect of the introduced red‐whiskered bulbul (Pycnonotus jocosus) on germination of invasive plant species in Mauritius. Austral Ecology, 34(3), 272-277.
Lorence, D. H. (1985). A monograph of the Monimiaceae (Laurales) in the Malagasy region (southwest Indian Ocean). Annals of the Missouri Botanical Garden, 72(1),1-165.
Maggs, G., Norris, K., Zuel, N., Murrell, D. J., Ewen, J. G., Tatayah, V., Jones, C. G. & Nicoll, M. (2019). Quantifying drivers of supplementary food use by a reintroduced, critically endangered passerine to inform management and habitat restoration. Biological Conservation, 238, 108240.
Meyer, J. Y., & Butaud, J. F. (2009). The impacts of rats on the endangered native flora of French Polynesia (Pacific Islands): drivers of plant extinction or coup de grâce species? Biological Invasions, 11(7), 1569-1585.
Moorhouse-Gann, R. J., Dunn, J. C., De Vere, N., Goder, M., Cole, N., Hipperson, H., & Symondson, W. O. (2018). New universal ITS2 primers for high-resolution herbivory analyses using DNA metabarcoding in both tropical and temperate zones. Scientific Reports, 8(1), 1-15.
Nyhagen, D. F., Kragelund, C., Olesen, J. M., & Jones, C. G. (2001). Insular interactions between lizards and flowers: flower visitation by an endemic Mauritian gecko. Journal of Tropical Ecology, 17(5), 755-761.
Nyhagen, D. F., Turnbull, S. D., Olesen, J. M., & Jones, C. G. (2005). An investigation into the role of the Mauritian flying fox, Pteropus niger, in forest regeneration. Biological Conservation, 122(3), 491-497.
O'Connor, S. J., & Kelly, D. (2012). Seed dispersal of matai (Prumnopitys taxifolia) by feral pigs (Sus scrofa). New Zealand Journal of Ecology, 228-231.
Probst, J-M. (1988). Les Bulbuls du genre Hypsipetes dans les Mascareignes (Océan Indien). Observations Mascarines, 1: 34-36.
Probst, J. M. (1995). Capacité de vol étonnante du Bulbul orphée Pycnonotus jocosus (Ile aux Aigrettes–Ile Maurice). Bulletin Phaethon, 1, 14-17.
Reinegger, R. D., Oleksy, R. Z., Bissessur, P., Naujeer, H., & Jones, G. (2021). First come, first served: fruit availability to keystone bat species is potentially reduced by invasive macaques. Journal of Mammalogy, 102(2), 428-439.
Safford, R. (1994). Conservation of the forest-living native birds of Mauritius. PhD thesis, University of Kent at Canterbury. 265pp.
Safford, R., & Hawkins, F. (2013). The birds of Africa: Volume VIII: The Malagasy Region: Madagascar, Seychelles, Comoros, Mascarenes. A&C Black. 960pp.
Sengupta, S. (1976). Food and feeding ecology of the common myna, Acridotheres tristis (Linn.). J Proceedings of the Indian National Science Academy Part B Biological Sciences. 42(6): 338– 345.
Shiels, A. B., & Drake, D. R. (2011). Are introduced rats (Rattus rattus) both seed predators and dispersers in Hawaii? Biological Invasions, 13(4), 883-894.
Staub, F. (1988). Evolutionary trends in some Mauritian phanerogams in relation to their pollinators. Proceedings of the Royal Society of Arts and Sciences Mauritius 5: 7–78.
Strahm, W. A. (1993). The conservation and restoration of the flora of Mauritius and Rodrigues. PhD thesis, University of Reading. 2 vols.
Sussman, R. W., & Tattersall, I. (1981). Behavior and ecology of Macaca fascicularis in Mauritius: A preliminary study. Primates, 22(2), 192-205.
Sussman, R. W., & Tattersall, I. (1986). Distribution, abundance, and putative ecological strategy of Macaca fascicularis on the island of Mauritius, southwestern Indian Ocean. Folia Primatologica, 46(1), 28-43.
Valido, A., & Olesen, J. M. (2007). The importance of lizards as frugivores and seed dispersers. Seed dispersal: theory and its application in a changing world. Wallingford, UK: CAB International, 124-147.
Vinson, J., & Vinson, J. M. (1975). Notes on the reptiles of Round Island. Mauritius Institute Bulletin. 8: 49-67.
von Bethlenfalvy, G. 2006. Vertebrate seed dispersers in Mauritius: fruit traits and fruit traits preferences. MSc thesis, Inst. Zool. Univ. Zurich, Switzerland.
Wilman, H., Belmaker, J., Simpson, J., de la Rosa, C., Rivadeneira, M. M., & Jetz, W. (2014). EltonTraits 1.0: Species‐level foraging attributes of the world's birds and mammals: Ecological Archives E095‐178. Ecology, 95(7), 2027-2027.
Winters, R., & Hume, J. P. (2015). The dodo, the deer and a 1647 voyage to Japan. Historical Biology, 27(2), 258-264.
Witmer, M. C., & Cheke, A. S. (1991). The dodo and the tambalacoque tree: an obligate mutualism reconsidered. Oikos, 133-137.
Zuël, N. (2009). Ecology and conservation of an endangered reptile community on Round Island, Mauritius. Doctoral dissertation, University of Zurich.
Zuël, N., Griffiths, C. J., Hector, A., Hansen, D. M., Jones, C. G., & Albrecht, M. (2012). Ingestion by an endemic frugivore enhances seed germination of endemic plant species but decreases seedling survival of exotics. Journal of Biogeography, 39(11), 2021-2030.
